# Supplementary material for: Can large language models be trusted? Reliability and readability of responses to perinatal depression FAQs
Source: Front Public Health. 2026 Feb 23;14:1760872. doi: 10.3389/fpubh.2026.1760872 (PMC12968175; doi:10.3389/fpubh.2026.1760872)
Supplement: Supplementary file 1 [file Data_Sheet_1.csv]

.y.	group1	group2	effsize	metric	n1	n2	magnitude
score	chatgpt-5	copilot	0.300545701	ARI	27	27	moderate
score	chatgpt-5	deepseek	0.08091615	ARI	27	27	small
score	chatgpt-5	gemini-2.5	0.471608548	ARI	27	27	moderate
score	chatgpt-5	grok4	0.499350227	ARI	27	27	moderate
score	copilot	deepseek	0.27050089	ARI	27	27	small
score	copilot	gemini-2.5	0.656576763	ARI	27	27	large
score	copilot	grok4	0.725907275	ARI	27	27	large
score	deepseek	gemini-2.5	0.550209973	ARI	27	27	large
score	deepseek	grok4	0.656553076	ARI	27	27	large
score	gemini-2.5	grok4	0.09941127	ARI	27	27	small
score	chatgpt-5	copilot	0.406877963	CL	27	27	moderate
score	chatgpt-5	deepseek	0.610316944	CL	27	27	large
score	chatgpt-5	gemini-2.5	0.141025291	CL	27	27	small
score	chatgpt-5	grok4	0.27279318	CL	27	27	small
score	copilot	deepseek	0.076295123	CL	27	27	small
score	copilot	gemini-2.5	0.337523765	CL	27	27	moderate
score	copilot	grok4	0.656553076	CL	27	27	large
score	deepseek	gemini-2.5	0.351394604	CL	27	27	moderate
score	deepseek	grok4	0.767575176	CL	27	27	large
score	gemini-2.5	grok4	0.478561232	CL	27	27	moderate
score	chatgpt-5	copilot	0.420794345	FRF	27	27	moderate
score	chatgpt-5	deepseek	0.485496902	FRF	27	27	moderate
score	chatgpt-5	gemini-2.5	0.34222146	FRF	27	27	moderate
score	chatgpt-5	grok4	0.261243571	FRF	27	27	small
score	copilot	deepseek	0.702890643	FRF	27	27	large
score	copilot	gemini-2.5	0.575660613	FRF	27	27	large
score	copilot	grok4	0.134099297	FRF	27	27	small
score	deepseek	gemini-2.5	0.032365293	FRF	27	27	small
score	deepseek	grok4	0.571119257	FRF	27	27	large
score	gemini-2.5	grok4	0.59192927	FRF	27	27	large
score	chatgpt-5	copilot	0.152645331	GFI	27	27	small
score	chatgpt-5	deepseek	0.182665673	GFI	27	27	small
score	chatgpt-5	gemini-2.5	0.166492124	GFI	27	27	small
score	chatgpt-5	grok4	0.409411372	GFI	27	27	moderate
score	copilot	deepseek	0.157259591	GFI	27	27	small
score	copilot	gemini-2.5	0.212724582	GFI	27	27	small
score	copilot	grok4	0.547977245	GFI	27	27	large
score	deepseek	gemini-2.5	0.175830558	GFI	27	27	small
score	deepseek	grok4	0.594499002	GFI	27	27	large
score	gemini-2.5	grok4	0.312138937	GFI	27	27	moderate
score	chatgpt-5	copilot	0.12946117	LWGLF	27	27	small
score	chatgpt-5	deepseek	0.041612519	LWGLF	27	27	small
score	chatgpt-5	gemini-2.5	0.480855774	LWGLF	27	27	moderate
score	chatgpt-5	grok4	0.434619642	LWGLF	27	27	moderate
score	copilot	deepseek	0.326000015	LWGLF	27	27	moderate
score	copilot	gemini-2.5	0.342159722	LWGLF	27	27	moderate
score	copilot	grok4	0.238133262	LWGLF	27	27	small
score	deepseek	gemini-2.5	0.510927692	LWGLF	27	27	large
score	deepseek	grok4	0.568704425	LWGLF	27	27	large
score	gemini-2.5	grok4	0.083225038	LWGLF	27	27	small
score	chatgpt-5	copilot	0.650415915	OLWF	27	27	large
score	chatgpt-5	deepseek	0.094917707	OLWF	27	27	small
score	chatgpt-5	gemini-2.5	0.201410745	OLWF	27	27	small
score	chatgpt-5	grok4	0.446953292	OLWF	27	27	moderate
score	copilot	deepseek	0.578452694	OLWF	27	27	large
score	copilot	gemini-2.5	0.666473849	OLWF	27	27	large
score	copilot	grok4	0.828164709	OLWF	27	27	large
score	deepseek	gemini-2.5	0.208658105	OLWF	27	27	small
score	deepseek	grok4	0.544217738	OLWF	27	27	large
score	gemini-2.5	grok4	0.32180582	OLWF	27	27	moderate
