# Supplementary material for: Can large language models be trusted? Reliability and readability of responses to perinatal depression FAQs
Source: Front Public Health. 2026 Feb 23;14:1760872. doi: 10.3389/fpubh.2026.1760872 (PMC12968175; doi:10.3389/fpubh.2026.1760872)
Supplement: Supplementary file 2 [file Data_Sheet_2.csv]

.y.	group1	group2	effsize	Metric	n1	n2	magnitude
Score	chatgpt-5	copilot	0.804944393175386	DISCERN	27	27	large
Score	chatgpt-5	deepseek	0.463063465072681	DISCERN	27	27	moderate
Score	chatgpt-5	gemini-2.5	0.8060513269644	DISCERN	27	27	large
Score	chatgpt-5	grok4	0.869741444520218	DISCERN	27	27	large
Score	copilot	deepseek	0.636412965605072	DISCERN	27	27	large
Score	copilot	gemini-2.5	0.520908701734471	DISCERN	27	27	large
Score	copilot	grok4	0.666907924108309	DISCERN	27	27	large
Score	deepseek	gemini-2.5	0.553842024192568	DISCERN	27	27	large
Score	deepseek	grok4	0.874209875044291	DISCERN	27	27	large
Score	gemini-2.5	grok4	0.84460197869938	DISCERN	27	27	large
Score	chatgpt-5	copilot	0.321899002700922	EQIP	27	27	moderate
Score	chatgpt-5	deepseek	0.412096661816603	EQIP	27	27	moderate
Score	chatgpt-5	gemini-2.5	0.396148681322272	EQIP	27	27	moderate
Score	chatgpt-5	grok4	0.28924725297924	EQIP	27	27	small
Score	copilot	deepseek	0.00696082852154989	EQIP	27	27	small
Score	copilot	gemini-2.5	0.710750984144367	EQIP	27	27	large
Score	copilot	grok4	0.132351969906688	EQIP	27	27	small
Score	deepseek	gemini-2.5	0.730091485698404	EQIP	27	27	large
Score	deepseek	grok4	0.0278019218742766	EQIP	27	27	small
Score	gemini-2.5	grok4	0.576660096372835	EQIP	27	27	large
Score	chatgpt-5	copilot	0.201700333017645	GQS	27	27	small
Score	chatgpt-5	deepseek	0.0666403217469141	GQS	27	27	small
Score	chatgpt-5	gemini-2.5	0.154699074683056	GQS	27	27	small
Score	chatgpt-5	grok4	0.296300720180738	GQS	27	27	small
Score	copilot	deepseek	0.186095486711171	GQS	27	27	small
Score	copilot	gemini-2.5	0.151597914041858	GQS	27	27	small
Score	copilot	grok4	0.00713240273435975	GQS	27	27	small
Score	deepseek	gemini-2.5	0.0310591320911262	GQS	27	27	small
Score	deepseek	grok4	0.220041665166614	GQS	27	27	small
Score	gemini-2.5	grok4	0.155229883811298	GQS	27	27	small
Score	chatgpt-5	copilot	0.82927378542975	HONCODE	27	27	large
Score	chatgpt-5	deepseek	0.263014476086698	HONCODE	27	27	small
Score	chatgpt-5	gemini-2.5	0.297699375520523	HONCODE	27	27	small
Score	chatgpt-5	grok4	0.8018254680352	HONCODE	27	27	large
Score	copilot	deepseek	0.86836969284936	HONCODE	27	27	large
Score	copilot	gemini-2.5	0.841770956025298	HONCODE	27	27	large
Score	copilot	grok4	0.0653752523094042	HONCODE	27	27	small
Score	deepseek	gemini-2.5	0.499204175548018	HONCODE	27	27	moderate
Score	deepseek	grok4	0.832012181975134	HONCODE	27	27	large
Score	gemini-2.5	grok4	0.744457039894333	HONCODE	27	27	large
Score	chatgpt-5	copilot	0.301444239463428	JAMA	27	27	moderate
Score	chatgpt-5	deepseek	0.112940666439518	JAMA	27	27	small
Score	chatgpt-5	gemini-2.5	0.180534828672442	JAMA	27	27	small
Score	chatgpt-5	grok4	0.142109689449786	JAMA	27	27	small
Score	copilot	deepseek	0.2751988789448	JAMA	27	27	small
Score	copilot	gemini-2.5	0.167093470609201	JAMA	27	27	small
Score	copilot	grok4	0.340092120759081	JAMA	27	27	moderate
Score	deepseek	gemini-2.5	0.229262597628995	JAMA	27	27	small
Score	deepseek	grok4	0.0801469161144619	JAMA	27	27	small
Score	gemini-2.5	grok4	0.315527732007412	JAMA	27	27	moderate
